# Supplementary material for: Rapid Phenotypic and Genotypic Antimicrobial Susceptibility Testing Approaches for Use in the Clinical Laboratory
Source: Antibiotics (Basel). 2024 Aug 22;13(8):786. doi: 10.3390/antibiotics13080786 (PMC11351821; doi:10.3390/antibiotics13080786)
Supplement: Supplementary file 1 [file antibiotics-13-00786-s001.zip]

Archive with 1 entries (1 files):
- antibiotics-3132927-supplementary.pdf
